# Supplementary material for: A rare case report of Erdheim–Chester disease with pericardial effusion, conduction abnormalities, and atrial infiltration
Source: Eur Heart J Case Rep. 2024 Jan 4;8(1):ytae002. doi: 10.1093/ehjcr/ytae002 (PMC10797487; doi:10.1093/ehjcr/ytae002)
Supplement: ytae002_Supplementary_Data [file ytae002_supplementary_data.zip]

Archive with 4 entries (4 files):
- Video 1a.mp4
- Video 1b.mp4
- Video 1c.mp4
- Video 2.mp4
